# Supplementary material for: AcornHRD: an HRD algorithm highly associated with anthracycline-based neoadjuvant chemotherapy in breast cancer in China
Source: Eur J Med Res. 2024 Jul 16;29:366. doi: 10.1186/s40001-024-01936-y (PMC11253386; doi:10.1186/s40001-024-01936-y)
Supplement: Supplementary file 1 — Additional file 1. [file 40001_2024_1936_MOESM1_ESM.xlsx]

## Sheet: Supplementary_Table1
#The information of 122 samples in TCGA cohort
#Proven_HRD represents HRD status of each sample. The sample with "no" symbol is non-HRD status; sample with "HRD" symbol is HRD status; sample with "-" status is no HRD information.
ID	Filename	SampleID	Proven_HRD
0058348e-638c-426a-9fba-b26a3143c45b	9ae1429cc5f7f8e4692281baf49e4ff5.bam	TCGA-B6-A0RT-01A-21D-A128-09	no
031ab51d-07d0-4afe-a9dd-222889f5c32b	TCGA-AO-A0JF-01A-11D-A060_130719_SN1120_0270_AC2CVRACXX_s_1_rg.sorted.bam	TCGA-AO-A0JF-01A-11D-A060-02	-
055e605f-56b9-4ca6-8856-1f32ab8e34a6	8acca8432df87fc66fbf834556f68a20.bam	TCGA-A2-A04X-01A-21D-A19H-09	-
06f7db86-540c-401d-bbd9-0b88698c5f36	TCGA-BH-A0HX-01A-21D-A060_130807_SN590_0236_BC291KACXX_s_7_rg.sorted.bam	TCGA-BH-A0HX-01A-21D-A060-02	-
107557e5-5611-4f30-9544-e8c315cb063d	df4a0a1fa966f237f85dc788514a4f3f.bam	TCGA-EW-A3U0-01A-11D-A228-09	no
11f5f965-f934-4815-a294-395459390c2b	5558c7df0d51bb79bfaac8934adf6c43.bam	TCGA-BH-A0H0-01A-11D-A314-09	-
1251c29c-8d85-4187-80dd-c459542e3080	a246b48a0a312eda5cafb748151a117b.bam	TCGA-AR-A24Z-01A-11D-A314-09	no
14062e7f-b11d-44a9-ae98-3383c517bf91	0434f7930c67bd9c412cb31f2ada0466.bam	TCGA-BH-A18R-01A-11D-A19H-09	-
1671f5e8-9bbd-41c1-803e-c518d5ba004f	TCGA-BH-A0WA-01A-11D-A128-09_IlluminaGA-DNASeq_whole.bam	TCGA-BH-A0WA-01A-11D-A128-09	HRD
17593e20-8cc4-4961-8ff5-871806aeed93	c4db7ecd250c14ade136a8948ac7149e.bam	TCGA-EW-A1J5-01A-11D-A13L-09	-
1973be6c-c5a9-40d1-bdd2-a752dd33d6d1	TCGA-B6-A0X4-01A-11D-A106_130719_SN1120_0270_AC2CVRACXX_s_7_rg.sorted.bam	TCGA-B6-A0X4-01A-11D-A106-02	-
19e1e7d4-80dd-4107-98b2-6796fe22947f	29084d88d2f33ba899ea13cb6d938384.bam	TCGA-AN-A0XR-01A-11D-A10G-09	no
1a49cb56-547c-4a77-84e6-116bc406ba19	TCGA-BH-A0B9-01A-11D-A128-09_IlluminaGA-DNASeq_whole.bam	TCGA-BH-A0B9-01A-11D-A128-09	no
1d0beca4-681e-4dbe-a6cf-f6c492c370b2	fe7b56f09624164caf93abc1f8d3bdc7.bam	TCGA-B6-A0WX-01A-11D-A10G-09	-
1f31bdc1-69ef-49bf-8200-d73661b23c67	2db39072c0d1914dea2d317877070812.bam	TCGA-B6-A0I2-01A-11D-A12L-09	-
221d4b81-a70e-4647-8a9a-ce4866538392	TCGA-A2-A0D2-01A-21D-A128-09_IlluminaGA-DNASeq_whole.bam	TCGA-A2-A0D2-01A-21D-A128-09	no
25ddf041-bc97-4ced-aa1a-cf0339d8c23b	TCGA-A2-A0D0-01A-11D-A128-09_IlluminaGA-DNASeq_whole.bam	TCGA-A2-A0D0-01A-11D-A128-09	-
293a4f6c-4b2b-4391-b076-ebebaa31e56d	370adf908e1152465496ae2b9582e23f.bam	TCGA-AN-A0G0-01A-11D-A045-09	no
2ba1984b-043e-4cc5-8bc4-10b6c2915f61	3a96e8c557be05593e3dbb1fccbb73d1.bam	TCGA-EW-A1PB-01A-11D-A142-09	HRD
2efc5248-9be4-4e98-a400-f2ee744ac29d	5c54cebf17d98a845d11ad5d5185f4a0.bam	TCGA-B6-A0RU-01A-11D-A12L-09	-
30cac8b3-f09f-4eeb-8dff-e77e8b9c13fd	12dd02ea14d0a87df23ce3bef406fe27.bam	TCGA-B6-A0I1-01A-11D-A21Q-09	no
33884ffd-f43a-4cb9-beb0-9c0a7d6f3f31	e4a6e1d5b4230f26d94ced982fad1af3.bam	TCGA-E2-A109-01A-11D-A10M-09	-
372d2951-a381-41f0-88d7-72cc9da6b6db	450a0ae734ab89c01b82ea2af8dacc92.bam	TCGA-A2-A25B-01A-11D-A167-09	no
3a2d527a-e52b-426a-aad8-0a7691cf835b	52cd8d256fb4230a57b9973428e5d8a4.bam	TCGA-A8-A092-01A-11D-A19H-09	-
3a2f0cf6-0405-4ef6-be7e-75054acf1343	2be207283820c51539ebdfde69ab84ca.bam	TCGA-EW-A1P8-01A-11D-A142-09	-
3b80e735-e034-4867-be5e-52500f523ab5	ea57989a2a3017624491e77218b0f326.bam	TCGA-E2-A15E-01A-11D-A19H-09	-
3c8a206a-59d4-412a-97c1-9dd31cb9b7c0	b58386e952752d807a06a013a922b7ae.bam	TCGA-A7-A13D-01A-13D-A12Q-09	-
3d9a2788-2bc3-4df9-bae7-fef37f6096b8	437fd4c58a0c6f406413c5f2b3073d0a.bam	TCGA-E2-A156-01A-11D-A314-09	-
43dc32db-2202-486d-82f4-388e37224379	TCGA-A7-A0D9-01A-31D-A060_130807_SN590_0235_AC29RAACXX_s_5_rg.sorted.bam	TCGA-A7-A0D9-01A-31D-A060-02	-
449d2c68-674e-4e86-89ff-574170845aa1	801434f25120f36fe582c7906500e08e.bam	TCGA-A2-A3KC-01A-11D-A20S-09	-
452eb1a3-2221-409b-a97e-f3266c5737cd	a71534313dd3551e1b02d0eed8d54add.bam	TCGA-AR-A2LK-01A-11D-A17W-09	-
456682bf-18d1-4383-96ba-6e06fe7dd669	4042a719096f3096b3cbb539a45e6492.bam	TCGA-AO-A0JM-01A-21D-A19H-09	-
45a65b22-252b-4f92-bd7b-16a76d26c165	e82f5efc1a18908b7a00b45b9bfd5e18.bam	TCGA-AR-A1AY-01A-21D-A12Q-09	no
46cbf954-a4fb-4060-818c-a60666ae41d3	6979f0583ba67718dda7c5ddb907abd8.bam	TCGA-AO-A0J2-01A-11D-A19H-09	HRD
46f039c4-a705-4933-bf85-0e96e80e5024	TCGA-BH-A0BM-01A-11D-A060_130725_SN590_0234_BC29HAACXX_s_3_rg.sorted.bam	TCGA-BH-A0BM-01A-11D-A060-02	-
4925c013-4605-47d0-9c97-2e8a69233aa4	TCGA-A7-A26F-01B-04D-A22S_120816_SN1222_0144_AD16PUACXX_s_1_rg.sorted.bam	TCGA-A7-A26F-01B-04D-A22S-	-
4ac2ec89-0e27-40ab-949e-6cb716b4d9e1	58c9640b867e208cc0db2f7a975b1c51.bam	TCGA-BH-A0DT-01A-21D-A12B-09	no
4d604b9e-e0ae-4c4e-b844-4c1d7924d75b	0d9ef8b814476b334be08fe7ee6ea88c.bam	TCGA-A8-A075-01A-11D-A19H-09	no
4ded0771-e685-45fb-99f1-4dc1212cc9fc	4904c28d460c5452fabb15e54e66ee71.bam	TCGA-EW-A1PC-01B-11D-A21Q-09	no
5285cd99-09bc-48e5-abcb-11230d5f40f0	1d839fbbdcb1971d9a0ef13b9f7a8b2e.bam	TCGA-AN-A0AT-01A-11D-A045-09	HRD
53c5c882-8386-48e7-b7dd-8815bcf6b316	d9a4fed4943a3f61117cf771e1db8985.bam	TCGA-AC-A2BK-01A-11D-A314-09	-
55b85b3a-3eed-4a89-ab63-56b85e180571	6822184f0a41bd067261cf1591f0dbf6.bam	TCGA-AO-A12H-01A-11D-A10Y-09	no
5c1ce665-b19e-4ff6-8f95-e555255ad9e1	TCGA-A7-A26J-01A-11D-A46W-08.4.bam	TCGA-A7-A26J-01A-11D-A46W-08.4	-
5f4a8fdf-00c0-4ab7-8323-d04f23a9e4a8	ac2e74d430052ab39f0e2d8a23113736.bam	TCGA-GI-A2C9-01A-11D-A21Q-09	no
6291117d-64a7-4c35-94bb-8e06275c498e	56c4e1fd143ea68f16ed05f49f2cd315.bam	TCGA-E2-A14P-01A-31D-A19H-09	-
6453f2d2-c0d0-46ee-a131-4a59788bb4c3	08f5ca11eae517c5ad7ce14a801eaf99.bam	TCGA-A8-A07I-01A-11D-A19H-09	-
6463e302-836b-4097-b6c5-acf33fe1a733	157ae84a45d89d7cc89e89e59978db47.bam	TCGA-E2-A15K-01A-11D-A314-09	-
64d3bdd6-809b-4c4e-bb57-71f60383b777	a3d780740258da56025b3a939d1ea7d5.bam	TCGA-A2-A0YG-01A-21D-A19H-09	-
680a94d4-95ae-4e50-b380-28f9f3c3be71	TCGA-A2-A04P-01A-31D-A128-09_IlluminaGA-DNASeq_whole.bam	TCGA-A2-A04P-01A-31D-A128-09	HRD
6ca7df84-fd75-4ecb-852b-76236b5781d9	65189fcf3f65e0fc96913b5dbc27974a.bam	TCGA-AO-A124-01A-11D-A10M-09	HRD
6d37aa75-54cd-423e-987a-342e9a2def7a	2c5b37c2fff4a62ce10d93452de3771f.bam	TCGA-A2-A0D1-01A-11D-A19H-09	-
6d955c96-b34d-4aea-961b-378e856ae8cb	TCGA-AO-A0JJ-01A-11D-A060_130725_SN590_0233_AD2B3HACXX_s_3_rg.sorted.bam	TCGA-AO-A0JJ-01A-11D-A060-02	-
6dd42df3-896f-418a-9f13-468ac66d69bc	TCGA-A2-A04T-01A-21D-A128-09_IlluminaGA-DNASeq_whole.bam	TCGA-A2-A04T-01A-21D-A128-09	HRD
6ed22fe1-529a-4ad1-8eb3-f50a383e4df4	a765afe852088b93b14f4f8d87893494.bam	TCGA-B6-A0RE-01A-11D-A128-09	-
71acb20b-f186-44d4-a92e-a2751f845fe3	TCGA-BH-A0DK-01A-21D-A060_130807_SN590_0236_BC291KACXX_s_5_rg.sorted.bam	TCGA-BH-A0DK-01A-21D-A060-02	-
71b1d18c-e0ab-473a-b4ee-55ebb68cfda8	TCGA-AO-A0J6-01A-11D-A128-09_IlluminaGA-DNASeq_whole.bam	TCGA-AO-A0J6-01A-11D-A128-09	HRD
767c5435-e3e1-4cdb-92e0-2b0961610118	103f34ff20cea99f215bfb7393f043b8.bam	TCGA-A2-A259-01A-11D-A314-09	-
767c9f80-f27b-4abe-91c6-394a72835d7a	f32bb0a94af8c21ac01c1ee17a7056ce.bam	TCGA-A8-A09I-01A-22D-A19H-09	no
775348e1-91bf-4bf9-93e9-ff9f955b5a79	61a02d82b4437f653c127eb3d3e0a78d.bam	TCGA-E2-A14X-01A-11D-A10Y-09	no
77a8d1fa-9421-4333-b128-8a4b8fddfc6f	c03fa22a7c8629afd7ba660ae443cddc.bam	TCGA-A2-A04Q-01A-21D-A128-09	-
77d3443d-1bf9-4867-89a2-65cc8e10141b	63caf3c72c859d6a05579c2a05cead25.bam	TCGA-GM-A3XL-01A-11D-A22X-09	no
79cc669f-41ce-4384-ac00-fe94ad0c8cd5	1d2f2091a246a644d3f997d0edfd860a.bam	TCGA-A2-A0EY-01A-11D-A19H-09	-
7f45dc68-74e8-4953-8221-00c2ba51dee4	b2e10818826b4072c8f92e5b678b4332.bam	TCGA-B6-A0IQ-01A-11D-A128-09	no
82535082-739b-4a9b-8609-4724bbdd27ee	TCGA-BH-A0B3-01A-11D-A128-09_IlluminaGA-DNASeq_whole.bam	TCGA-BH-A0B3-01A-11D-A128-09	-
8327f8db-6932-4661-a116-5909cd8e4c81	92b17b06dd8c1279647435d6dc17b382.bam	TCGA-A8-A09X-01A-11D-A19H-09	-
83a38860-cf50-4344-8dbf-97d4cda96864	e869d292dcb3ead5c9128b76af2ac4bb.bam	TCGA-AR-A256-01A-11D-A167-09	HRD
85360168-d41d-4201-8416-2cb4b45fca0f	c7785537c59d3349dd69e0f8e87266b7.bam	TCGA-E2-A1LL-01A-11D-A142-09	-
877bbc2d-444f-44cf-8e0f-3fd2744c3f91	5c56d50bef568c9257651f615ec606b3.bam	TCGA-EW-A1PH-01A-11D-A17G-09	-
8797ff7d-3b2a-4ac8-b8a3-375982e8413e	3016434d8255a1fb2b32ae1ae47ef1ec.bam	TCGA-BH-A18U-01A-21D-A19H-09	no
88226ae1-28e5-4dc7-abbb-f55d7b64937d	67e9266c5c766d2aa96eaeb76ec9d0b0.bam	TCGA-A8-A07B-01A-11D-A19H-09	no
8c35cbda-44bd-4a5f-9c1c-1a36d4636e93	89dbee07092c93fa8887c783423d9662.bam	TCGA-AN-A04D-01A-21D-A314-09	HRD
8df89d9c-2eb9-459a-adf7-48c9867c9462	824558b943d0281e9fdc0f4e97a69b78.bam	TCGA-BH-A0H6-01A-21D-A314-09	-
9283f68e-d261-4afd-b0eb-0a29fdda83ca	TCGA-B6-A0RI-01A-11D-A060_130807_SN590_0236_BC291KACXX_s_3_rg.sorted.bam	TCGA-B6-A0RI-01A-11D-A060-02	-
941e2188-e858-40d6-9f12-5faa6425a67f	96931b4ebc549e6fc4857a1d420bb860.bam	TCGA-A8-A08L-01A-11D-A19H-09	no
96f6b8e2-d4c6-44db-a8d4-3c7549e04038	2e173cba9eef7aec792a9b66d36c62fd.bam	TCGA-BH-A1FC-01A-11D-A13L-09	-
9c69c17b-33de-4bb8-be9f-7e0dcde9db0a	TCGA-BH-A0H6-01A-21D-A060_130725_SN590_0233_AD2B3HACXX_s_1_rg.sorted.bam	TCGA-BH-A0H6-01A-21D-A060-02	-
a198d001-d09b-4a43-9704-060db667151f	ccd535b1664251ecbc0fb70ec7dee554.bam	TCGA-AO-A03N-01B-11D-A19H-09	no
a6c27294-bf51-4eac-a2b6-885f5757b32b	cf3a026c76b42c90171b25f03c7b18ad.bam	TCGA-A2-A0CM-01A-31D-A128-09	no
ac8422e5-dfeb-40c6-ab1f-dddd9f7fb015	4d34550076e0e5e5f628e1f2d531963f.bam	TCGA-A2-A0D4-01A-11D-A314-09	no
aea89793-bb38-432a-ab2c-b5b9e7e93b1c	bbb8b1b82e376eb4e8ac399b06def113.bam	TCGA-B6-A0I6-01A-11D-A128-09	no
b026f426-bb3a-4c0e-b90d-6ec93bde0f53	c7084960dc3d5bdf5efebd6a16721e46.bam	TCGA-A8-A08S-01A-11D-A19H-09	-
b1ff5cfd-0f6e-4211-a58a-81b120d0eb6d	682471ccf3c736af5187920ac83b2068.bam	TCGA-BH-A0EA-01A-11D-A314-09	no
b2a1b1a3-a780-4be9-9a65-8937ba5df3b0	05b05a3f284cf713011e4bd81b09ab5e.bam	TCGA-BH-A0AV-01A-31D-A10Y-09	no
b38ff19d-a769-4388-81e2-03263bba7985	TCGA-B6-A0RG-01A-11D-A060_130807_SN590_0235_AC29RAACXX_s_3_rg.sorted.bam	TCGA-B6-A0RG-01A-11D-A060-02	HRD
b39a31b9-dd85-403d-ac11-d7b6dd2703a6	TCGA-AO-A0JL-01A-11D-A060_130725_SN590_0234_BC29HAACXX_s_1_rg.sorted.bam	TCGA-AO-A0JL-01A-11D-A060-02	-
b518df9f-2eae-4c82-92e3-3eb196cdd3a5	TCGA-AO-A0J4-01A-11D-A128-09_IlluminaGA-DNASeq_whole.bam	TCGA-AO-A0J4-01A-11D-A128-09	HRD
b59ca3be-27cb-4b66-90cd-b0ee1c15b607	0d7ea159b3c042301806802cc84afa8f.bam	TCGA-B6-A0X5-01A-21D-A314-09	no
b665cc0b-5952-419e-87a4-d97d3298f607	fae749c6bcfc193aa1b9126628a2cf23.bam	TCGA-B6-A0IJ-01A-11D-A128-09	no
b8f1a569-bcd5-4da4-a1ea-ae76c98a5d91	TCGA-A7-A0DC-01B-04D-A22S_120816_SN1222_0144_AD16PUACXX_s_2_rg.sorted.bam	TCGA-A7-A0DC-01B-04D-A22S-	-
ba14aedd-0b9a-4d6c-b5ed-80e7c732f0fa	TCGA-A7-A26J-01B-02D-A46W-08.2.bam	TCGA-A7-A26J-01B-02D-A46W-08.2	-
bb80680a-245c-421b-a3ef-198dc78bad1e	f69f0ef802b7feefa79f55fe3e188902.bam	TCGA-C8-A12Q-01A-11D-A19H-09	-
bcac7e1b-ddeb-43d6-ba44-db40336bf564	TCGA-BH-A0GY-01A-11D-A060_130807_SN590_0235_AC29RAACXX_s_7_rg.sorted.bam	TCGA-BH-A0GY-01A-11D-A060-02	-
bdde252c-e43c-448b-8e22-1ff90c7c957b	2cf824ff67beaee254d0025b0c57ecfb.bam	TCGA-D8-A27H-01A-11D-A314-09	no
c11a6c92-3f76-42d3-aa9d-e1e4c34f7cf5	c365daeccf937ff8ec5b164169f4beb6.bam	TCGA-A2-A3XX-01A-21D-A23C-09	-
c12fbad8-2c66-4967-9bfe-6837f6d1e5d4	c31801ffe0265e1332d28d053c9a4955.bam	TCGA-C8-A12L-01A-11D-A19H-09	HRD
c24e6791-401c-4b37-bfe6-669f050ea42e	cee8053647191b1b4b10e3f58a90b606.bam	TCGA-E2-A1LG-01A-21D-A14K-09	no
c4f3a9e0-4b45-4e06-9320-171c27d9e28d	TCGA-BH-A0HK-01A-11D-A060_130807_SN590_0236_BC291KACXX_s_1_rg.sorted.bam	TCGA-BH-A0HK-01A-11D-A060-02	-
c57fe789-7ef3-4dcb-bc21-b7ccb5ff208e	5ef6a0389326d4bf5accd20037a358d3.bam	TCGA-AQ-A04J-01A-02D-A128-09	no
c9a434dc-8ce3-485f-88aa-a2373f6cdfac	TCGA-BH-A0HB-01A-11D-A060_130725_SN590_0234_BC29HAACXX_s_5_rg.sorted.bam	TCGA-BH-A0HB-01A-11D-A060-02	-
cdbdb1d9-4c6d-4a22-8867-42722b596ae9	1460837133c752e48d8ded9f16cc5949.bam	TCGA-E2-A1LK-01A-21D-A14G-09	no
d1b482b0-0e66-4620-bc89-bfc93541735d	29d8acadae6e2c6643400b1090ef29f2.bam	TCGA-A1-A0SM-01A-11D-A19H-09	no
d1c980ac-6070-4a3b-8ff8-208b0f7897cf	fa894126e254827396a4f68e2b369bc2.bam	TCGA-BH-A0DG-01A-21D-A12Q-09	no
d5ab471a-88d1-4966-865a-f7fa29214fe4	TCGA-BH-A0H7-01A-13D-A060_130725_SN590_0233_AD2B3HACXX_s_7_rg.sorted.bam	TCGA-BH-A0H7-01A-13D-A060-02	-
d706598d-75e8-4df1-94b7-da37b3361303	3d2308f4fcb270a0468e663dc68d9a50.bam	TCGA-A8-A094-01A-11D-A19H-09	no
d744c7c6-690c-4f5e-968e-532936b3696a	TCGA-A7-A0CE-01A-11D-A12L-09_IlluminaGA-DNASeq_whole_1.bam	TCGA-A7-A0CE-01A-11D-A12L-09	HRD
d87bcaa2-19f0-4c3b-8f85-8f47ed056ffc	be7bcf9d37d9e65a46acadb6e8e3450e.bam	TCGA-BH-A0BW-01A-11D-A10Y-09	no
e374014a-934d-4eee-b1e3-53ec285ea08e	2258e57e8e0af9db6969a1da86177ca7.bam	TCGA-AO-A03L-01A-41D-A19H-09	no
e70e14f9-ea63-4038-8a0e-5526391ea4fe	f0f3dfb66995edcb514e1ccebc2c7e4d.bam	TCGA-C8-A130-01A-31D-A19H-09	-
e9fddd42-1948-4df8-ac61-4db49de8123f	9730009cb05430035cc9988462351cef.bam	TCGA-AR-A0TX-01A-11D-A19H-09	-
eeccc516-2d3d-4f41-a324-c90f92a6f944	TCGA-BH-A0W5-01A-11D-A106_130719_SN1120_0270_AC2CVRACXX_s_3_rg.sorted.bam	TCGA-BH-A0W5-01A-11D-A106-02	-
f0967810-7b67-40b6-9995-a392153f2fba	f059a2333e0663ef4831e98db4f4c9e5.bam	TCGA-A8-A08B-01A-11D-A19H-09	-
f1452ca5-f44b-4f35-a5eb-a8b1f9c44ef7	282e52fc396cb531fa21b3436906608f.bam	TCGA-A2-A3Y0-01A-11D-A23C-09	HRD
f359078d-7930-4e46-a5d4-3978f5434622	54edfd331e278de330c2f6fc9d8b6e06.bam	TCGA-E2-A15H-01A-11D-A19H-09	-
f4f2c07e-84b7-47d0-88fe-7032564a1ecc	cea4bc4275e349522246f3666f7965b5.bam	TCGA-D8-A27F-01A-11D-A16D-09	no
f577059e-baa8-4030-9baa-5857d30fbfec	511a3675203dfa8034f97dbe11cc6195.bam	TCGA-GM-A2DF-01A-11D-A17W-09	no
f57cf947-b314-4a64-a112-d09cc8045594	023c722ed278d2ab1cbbeef1bfee4130.bam	TCGA-E9-A1NH-01A-11D-A14G-09	-
f7140aea-8ed7-4d5d-adfb-bd360e319805	01e2ea9ed2554ea6df56ed963414b511.bam	TCGA-A7-A26G-01A-21D-A167-09	no
f7dd44eb-562f-4d27-8c45-5ec7fbf49448	TCGA-B6-A0RE-01A-11D-A060_130725_SN590_0234_BC29HAACXX_s_7_rg.sorted.bam	TCGA-B6-A0RE-01A-11D-A060-02	-
f8f8a691-8930-46b3-9cd7-1b8ac6895baf	TCGA-A2-A0EU-01A-22D-A060_130807_SN590_0235_AC29RAACXX_s_1_rg.sorted.bam	TCGA-A2-A0EU-01A-22D-A060-02	-
fb34c291-904a-4613-80cd-9788ff446157	TCGA-AR-A0TU-01A-31D-A106_130719_SN1120_0270_AC2CVRACXX_s_5_rg.sorted.bam	TCGA-AR-A0TU-01A-31D-A106-02	HRD
fc737335-21e7-4997-b267-04d3f91043f5	TCGA-BH-A0E0-01A-11D-A128-09_IlluminaGA-DNASeq_whole.bam	TCGA-BH-A0E0-01A-11D-A128-09	-
fe904377-4375-437b-8774-c80f11c6e0ff	5b90de51bbfaf67cf060a869713e0324.bam	TCGA-E2-A152-01A-11D-A19H-09	-

## Sheet: Supplementary_Table2
#The information of 50 samples in clinical cohort
Sampling Data	Sample ID	Gender
20201009	ZJCC_HRD_001	Female
20201009	ZJCC_HRD_002	Female
20201009	ZJCC_HRD_003	Female
20201124	ZJCC_HRD_004	Female
20201124	ZJCC_HRD_005	Female
20201124	ZJCC_HRD_006	Female
20201124	ZJCC_HRD_007	Female
20201124	ZJCC_HRD_008	Female
20201124	ZJCC_HRD_009	Female
20201124	ZJCC_HRD_010	Female
20201124	ZJCC_HRD_011	Female
20201124	ZJCC_HRD_012	Female
20201124	ZJCC_HRD_013	Female
20201124	ZJCC_HRD_014	Female
20201124	ZJCC_HRD_015	Female
20201124	ZJCC_HRD_016	Female
20201124	ZJCC_HRD_018	Female
20201124	ZJCC_HRD_019	Female
20201124	ZJCC_HRD_020	Female
20201124	ZJCC_HRD_022	Female
20201124	ZJCC_HRD_023	Female
20201124	ZJCC_HRD_025	Female
20201124	ZJCC_HRD_026	Female
20201124	ZJCC_HRD_028	Female
20201124	ZJCC_HRD_029	Female
20201124	ZJCC_HRD_030	Female
20201124	ZJCC_HRD_032	Female
20201124	ZJCC_HRD_033	Female
20201124	ZJCC_HRD_034	Female
20201124	ZJCC_HRD_036	Female
20201124	ZJCC_HRD_037	Female
20201124	ZJCC_HRD_040	Female
20210318	ZJCC_HRD_062	Female
20210318	ZJCC_HRD_061	Female
20210318	ZJCC_HRD_045	Female
20210318	ZJCC_HRD_044	Female
20210318	ZJCC_HRD_043	Female
20210318	ZJCC_HRD_041	Female
20210318	ZJCC_HRD_042	Female
20210318	ZJCC_HRD_060	Female
20210318	ZJCC_HRD_059	Female
20210318	ZJCC_HRD_058	Female
20210318	ZJCC_HRD_054	Female
20210318	ZJCC_HRD_053	Female
20210318	ZJCC_HRD_052	Female
20210318	ZJCC_HRD_051	Female
20210318	ZJCC_HRD_050	Female
20210318	ZJCC_HRD_048	Female
20210318	ZJCC_HRD_047	Female
20210318	ZJCC_HRD_046	Female

## Sheet: Supplementary_Table3
#The BRCA1/2 mutation information of 41 in-house samples in cohort I
#The variation information of BRCA1/2 contains two parts:location information and HGVS information."NA" means no BRCA1/2 mutation.
SampleID	BRCA1_Variation_Details	BRCA2_Variation_Details
100000351K2T3	NM_000059(exon11):c.2431dupA(p.T810fs)	NA
100004221K2T3	NA	NA
100009103K2T3	NA	NA
100014239K2T3	NA	NA
100017128K2T3	NA	NA
100019338K2T3	NA	NA
100019364K2T3	NA	NA
100019487K2T3	NA	NA
100019705K3T3	NA	NM_000059(exon27):c.9753delG(p.K3251fs)
100019770K2T3	NA	NA
100019891K3T3	NA	NA
100020566K1T1	NA	NM_000059(exon11):c.6513G>C(p.V2171V)
100021070K3T3	NA	NA
100021105K2T3	NA	NA
100022728K2T3	NA	NA
100022732K2T3	NA	NA
100022803K3T3	NA	NA
100022839K2T3	NA	NA
100022853K2T3	NA	NA
100023690K1T1	NA	NM_000059(exon11):c.3133G>T(p.V1045F)
100024834K3T3	NA	NA
100024923K2T3	NA	NA
100051449K3T3	NA	NA
100052940K3T3	NA	NA
100056350K3T3	NM_007297(exon14):c.4696A>G(p.S1566G)	NA
100056868K3T3	NA	NA
100056869K3T3	NA	NA
100056872K3T3	NA	NA
100057398K3T3	NA	NA
100057400K3T3	NA	NA
100057635K3T3	NA	NA
100057638K3T3	NA	NA
100058176K3T3	NA	NA
180503592T1	NM_007297(exon9):c.1541delC(p.S514fs)	NA
180503787T1	NM_007297:(exon9)c.2682delT(p.N894fs)	NA
180504238T4	NM_007300:exon23:c.5470-2A>G	NA
180508489T1	NM_007297(exon9):c.2476delT(p.S826fs)	NA
180510825T1	NM_007294(exon10):c.2110_2111del(p.N704fs)	NM_000059(exon11):c.4164dupT(p.T1388fs)
180512222T1	NM_007294(exon10):c.1961dupA(p.K654fs)	NM_000059(exon10):c.1806delA(p.G602fs)
180512743T3	NA	NM_000059:exon23:c.9117+1G>A
180519771T3	NA	NM_000059(exon11):c.3109C>T(p.Q1037X); NM_000059(exon23):c.9090dupA(p.T3030fs); NM_000059(exon21):c.8643delA(p.T2881fs)

## Sheet: Supplementary_Table4
#The BRCA1/2 information of 55 in-house samples in cohort II
#The variation information of BRCA1/2 contains SNV/INDEL, CNV and fusion.Mutation information contains two parts:location information and HGVS information.
#CNV information shows status of BRCA1/2.Fusion information shows the gene(s) fused with BRCA1/2 using "-"."NA" means no BRCA1/2 variation.
SampleID	BRCA1_Variation_Details	BRCA2_Variation_Details
010001508W1T1	NA	BRCA2 Fusion<brb>(ZAR1L-BRCA2)
180562310W1T3	BRCA1 Fusion<brb>(BRCA1-LINC00854,LINC00910)	NA
180575288W1T3	copy number loss	BRCA2 NM_000059(exon10):c.951dupA(p.T317fs)
020002138W1T1R1	BRCA1 Fusion<brb>(ZWINT,MIR3924-BRCA1)	NA
020002272W1T1	NA	BRCA2 copy number loss
180557181W1T3	NA	BRCA2 NM_000059(exon11):c.4064dupA(p.D1355fs)
010001421W1T1	BRCA1 copy number loss	NA
010000466W1T1	BRCA1 copy number loss 1	NA
020001697W1T1	BRCA1 NM_007294(exon7):c.442-22_442-13del(.)	NA
020002045W1T1	BRCA1 NM_007294(exon10):c.1040delT(p.L347fs)	NA
020001381W1T1	NA	BRCA2 copy number loss
020001405W1T1	BRCA1 copy number loss	NA
020001235W1T1	BRCA1 NM_007294(exon10):c.4065_4068del(p.N1355fs)	NA
020001234W1T1	BRCA1 NM_007294(exon17):c.5089T>C(p.C1697R)	NA
180556693W1T1	BRCA1 NM_007294(exon12):c.4228delG(p.E1410fs)	NA
020000316W1T1	BRCA1 NM_007294(exon10):c.1429delG(p.V477X)	NA
020001102W1T1	BRCA1 NM_007294(exon10):c.3767_3768del(p.T1256fs)	NA
020002116W1T1	BRCA1 NM_007294(exon17):c.5075delA(p.D1692fs)	NA
020002046W1T1	BRCA1 copy number loss 0.16；BRCA1 NM_007294(exon2):c.80G>C(p.C27S)	NA
180577750W1T1T1	BRCA1 copy number loss	NA
180564055W1T1	NA	BRCA2 NM_000059(exon17):c.7878G>A(p.W2626X)
020000057W1T1	NA	BRCA2 NM_000059(exon11):c.5164_5165del(p.S1722fs)
020000424W1T2	BRCA1 copy number loss	NA
020002177W1T1	NA	BRCA2 NM_000059(exon11):c.5574_5577del(p.T1858fs)
180563172W1T1	BRCA1 NM_007294(exon15):c.4810dupC(p.Q1604fs)	NA
020000627W1T1	NA	BRCA2 NM_000059(exon11):c.5211_5214del(p.D1737fs)
020001109W1T1	BRCA1 copy number loss 0.16；BRCA1 NM_007294(exon15):c.4749_4750del(p.R1583fs)	NA
020001236W1T1	BRCA1 NM_007294(exon10):c.2014A>T(p.K672X)	NA
020000283W1T1	BRCA1 NM_007294(exon10):c.3972_3973insT(p.R1325_H1326delinsX)	NA
010000052W1T1	BRCA1 NM_007294(exon23):c.5470_5477del(p.I1824fs)	NA
180585728W1T1	NA	BRCA2 NM_000059(exon11):c.3109C>T(p.Q1037X)
180561820W1T1	NA	BRCA2 NM_000059(exon11):c.3017_3018insAGGTAGCTTCAGAACAGCTTAAAAT(p.G1006_G1007delinsGGSFRTAX)
180576757W1T1	BRCA1 NM_007294(exon23):c.5511G>C(p.W1837C)	NA
020000310W1T1	BRCA1 NM_007294(exon3):c.116G>A(p.C39Y)	NA
200303473W1T1	BRCA1 NM_007294(exon23):c.5470_5477del(p.I1824fs)	NA
020002261W1T1	BRCA1 copy number loss	NA
020000287W1T1	BRCA1 NM_007294(exon15):c.4945delA(p.R1649fs)	NA
010000285W1T1	BRCA1 NM_007294(exon10):c.2524G>T(p.E842X)	NA
020000421W1T1	BRCA1 copy number loss	NA
020001929W1T1	BRCA1 copy number loss	NA
180577340W1T1	NA	BRCA2 copy number loss
180580249W1T1	BRCA2 NM_000059(exon11):c.3109C>T(p.Q1037X)	NA
180585731W1T1	NA	BRCA2 NM_000059(exon11):c.3217C>T(p.Q1073X)
180584087W1T3	N	BRCA2 NM_000059(exon11):c.2806_2809del(p.K936fs)
100000351K2T3	NM_000059(exon11):c.2431dupA(p.T810fs)	NA
100019705K3T3	NA	NM_000059(exon27):c.9753delG(p.K3251fs)
100023690K1T1	NA	NM_000059(exon11):c.3133G>T(p.V1045F)
100056350K3T3	NM_007297(exon14):c.4696A>G(p.S1566G)	NA
180503592T1	NM_007297(exon9):c.1541delC(p.S514fs)	NA
180503787T1	NM_007297:(exon9)c.2682delT(p.N894fs)	NA
180508489T1	NM_007297(exon9):c.2476delT(p.S826fs)	NA
180510825T1	NM_007294(exon10):c.2110_2111del(p.N704fs)	NM_000059(exon11):c.4164dupT(p.T1388fs)
180512222T1	NM_007294(exon10):c.1961dupA(p.K654fs)	NM_000059(exon10):c.1806delA(p.G602fs)
180512743T3	NA	NM_000059:exon23:c.9117+1G>A
180519771T3	NA	NM_000059(exon11):c.3109C>T(p.Q1037X); NM_000059(exon23):c.9090dupA(p.T3030fs); NM_000059(exon21):c.8643delA(p.T2881fs)

## Sheet: Supplementary_Table5
#The HRD scores in 55 samples with BRCA mutation from in-house cohort II
Sample	HRD score	Sample	HRD score
100019705K3T3	3	020000316W1T1	24
100056350K3T3	8	180556693W1T1	24
180562310W1T3	8	180577750W1T1T1	24
010001508W1T1	10	020000057W1T1	25
100000351K2T3	10	020000627W1T1	25
180508489T1	11	180510825T1	25
180580249W1T1	11	020001109W1T1	26
180576757W1T1	12	020002177W1T1	26
010000466W1T1	13	180512743T3	26
180512222T1	13	180519771T3	27
180575288W1T3	13	020000283W1T1	28
180584087W1T3	13	020001236W1T1	28
010001421W1T1	16	180564055W1T1	28
020002138W1T1R1	17	010000052W1T1	30
020002272W1T1	17	020000424W1T2	30
020001381W1T1	18	180585728W1T1	30
020001697W1T1	18	180503592T1	31
180557181W1T3	18	180561820W1T1	31
020001235W1T1	19	020002045W1T1	34
180503787T1	20	020000287W1T1	35
180577340W1T1	20	020000310W1T1	35
100023690K1T1	21	020002261W1T1	36
020001234W1T1	22	200303473W1T1	36
020001405W1T1	22	010000285W1T1	37
020001102W1T1	23	180585731W1T1	37
020002046W1T1	23	020000421W1T1	38
020002116W1T1	23	020001929W1T1	38
180563172W1T1	23

## Sheet: Supplementary_Table6
#The BRCA1/2 information of 50 samples in clinical cohort
#The variation information of BRCA1/2 contains two parts:location information and HGVS information."NA" means no BRCA1/2 mutation.
SampleID	BRCA1_Variation_Details	BRCA2_Variation_Details
ZJCC_HRD_001	NA	NA
ZJCC_HRD_002	NA	NA
ZJCC_HRD_003	NA	NA
ZJCC_HRD_004	NA	NA
ZJCC_HRD_005	NA	NA
ZJCC_HRD_006	NA	NA
ZJCC_HRD_007	NA	NA
ZJCC_HRD_008	NA	NA
ZJCC_HRD_009	NA	NA
ZJCC_HRD_010	NA	NA
ZJCC_HRD_011	NA	NA
ZJCC_HRD_012	NA	NA
ZJCC_HRD_013	NA	NA
ZJCC_HRD_014	NA	NA
ZJCC_HRD_015	NA	NA
ZJCC_HRD_016	NA	NA
ZJCC_HRD_018	NA	NA
ZJCC_HRD_019	NA	NA
ZJCC_HRD_020	NA	NA
ZJCC_HRD_022	NA	NM_000059(exon11):c.5495delC(p.S1832fs)
ZJCC_HRD_023	NM_007294(exon10):c.3770_3771del(p.E1257fs)	NA
ZJCC_HRD_025	NM_007294(exon18):c.5172dupA(p.E1725fs)	NA
ZJCC_HRD_026	NM_007294(exon10):c.2594dupA(p.K865fs)	NA
ZJCC_HRD_028	NM_007294(exon12):c.4228delG(p.E1410fs)	NA
ZJCC_HRD_029	NA	NM_000059(exon10):c.1114A>C(p.N372H)
ZJCC_HRD_030	NM_007294(exon10):c.2566T>C(p.Y856H)	NA
ZJCC_HRD_032	NM_007294(exon23):c.5470_5477del(p.I1824fs)	NA
ZJCC_HRD_033	NA	NM_000059(exon10):c.1768_1771del(p.F590fs)
ZJCC_HRD_034	NM_007294(exon23):c.5470_5477del(p.I1824fs)	NA
ZJCC_HRD_036	NA	NM_000059(exon11):c.2806_2809del(p.K936fs)
ZJCC_HRD_037	NM_007294(exon18):c.5153-1G>A(.); NM_007294(exon10):c.2269delG(p.V757fs)	NA
ZJCC_HRD_040	NA	NM_000059(exon18):c.8170delG(p.G2724fs)
ZJCC_HRD_041	NA	NA
ZJCC_HRD_042	NA	NA
ZJCC_HRD_043	NA	NA
ZJCC_HRD_044	NA	NA
ZJCC_HRD_045	NA	NA
ZJCC_HRD_046	NA	NA
ZJCC_HRD_047	NA	NA
ZJCC_HRD_048	NA	NA
ZJCC_HRD_050	NA	NA
ZJCC_HRD_051	NA	NM_000059(exon11):c.6402_6406del(p.N2134fs)
ZJCC_HRD_052	NA	NA
ZJCC_HRD_053	NA	NA
ZJCC_HRD_054	NA	NA
ZJCC_HRD_058	NM_007294(exon10):c.869delT(p.L290fs)	NA
ZJCC_HRD_059	NA	NA
ZJCC_HRD_060	NA	NA
ZJCC_HRD_061	NA	NA
ZJCC_HRD_062	NA	NA

## Sheet: Supplementary_Table7
#The HRD status according to BRCA mutations by AcornHRD in clinical cohort
AcornHRD	BRCA positive	BRCA negative	Total
HRD score high	13	15	28
HRD score low	2	20	22
Total	15	35	50
BRCA-positive agreement rate	0.87
BRCA-negative agreement rate	0.57

## Sheet: Supplementary_Table8
#The HRD status according to BRCA mutations by shallowHRD in clinical cohort
shallowHRD	BRCA positive	BRCA negative	Total
HRD score High	2	7	9
HRD score Low	13	28	41
Total	15	35	50
BRCA-positive agreement rate	0.13
BRCA-negative agreement rate	0.8

## Sheet: Supplementary_Table9
#The BRCA1/2 information of 20 positive-BRCA1/2 samples in TCGA cohort
#The variation information of BRCA1/2 contains two parts:location information and HGVS information."NA" means no BRCA1/2 mutation.
SampleID	BRCA1_Somatic	BRCA2_Somatic	BRCA1_Germline	BRCA2_Germline
TCGA-A2-A04P-01A-31D-A128-09	NA	NM_000059(exon26):c.9616C>G:(p.Q3206E)	NA	NA
TCGA-A8-A07I-01A-11D-A19H-09	NA	NM_000059(exon11):c.4063G>T(p.D1355Y)	NA	NA
TCGA-AN-A0AT-01A-11D-A045-09	NA	NM_000059(exon17):c.7948G>C(p.E2650Q)	NA	NA
TCGA-AO-A0J4-01A-11D-A128-09	NM_007297(exon4):c.106G>T(p.V36F)	NA	NA	NA
TCGA-B6-A0RG-01A-11D-A060-02	NA	NA	NA	NM_000059(exon11):c.5345_5346del(p.Q1782fs)
TCGA-BH-A0WA-01A-11D-A128-09	NM_007300(exon16):c.4739-1G>A	NA	NA	NA
TCGA-E2-A15K-01A-11D-A314-09	NA	NA	NA	NM_000059(exon11):c.3631G>T(p.E1211X) NM_000059(exon23):c.8978C>A(p.S2993X)
TCGA-EW-A1J5-01A-11D-A13L-09	NA	NA	NA	NM_000059(exon10):c.1806delA(p.G602fs)
TCGA-D8-A27H-01A-11D-A314-09	NA	NA	NA	NM_000059(exon27):c.9848T>G(p.V3283G)
TCGA-A8-A094-01A-11D-A19H-09	NA	NA	NA	NM_000059(exon3):c.289G>T(p.E97X)
TCGA-A2-A25B-01A-11D-A167-09	NM_007297(exon9):c.2017G>T(p.E673X)	NA	NM_007297(exon9):c.2017G>T(p.E673X)	NA
TCGA-B6-A0RT-01A-21D-A128-09	NA	NA	NA	NM_000059(exon13):c.6974delT(p.V2325fs)
TCGA-A2-A0D2-01A-21D-A128-09	NA	NA	NM_007297(exon16):c.4996delG(p.V1666X)	NA
TCGA-B6-A0I6-01A-11D-A128-09	NA	NA	NM_007297(exon9):c.1434delT(p.V478fs)	NA
TCGA-BH-A0BW-01A-11D-A10Y-09	NA	NA	NA	NM_000059(exon14):c.7387delA（p.N2463fs）
TCGA-B6-A0IJ-01A-11D-A128-09	NA	NA	NA	NM_000059(exon13):c.6974delT(p.V2325fs)
TCGA-AQ-A04J-01A-02D-A128-09	NA	NA	NM_007297(exon9):c.770delT(p.F257fs)	NA
TCGA-AO-A124-01A-11D-A10M-09	NA	NM_000059(exon27):c.9911G>C(p.C3304S)	NM_007298(exon1):c.68_69del(p.E23fs)	NA
TCGA-A8-A08L-01A-11D-A19H-09	NA	NM_000059(exon16):c.7805+1G>A	NA	NA
TCGA-A2-A0CM-01A-31D-A128-09	NA	NA	NM_007297(exon9):c.770delT(p.F257fs)	NM_000059(exon13):c.6974delT(p.V2325fs)

## Sheet: Supplementary_Table10
#The clinical pathological information of 50 samples in clinical cohort
#CR:Complete Response, E:epirubicin, C:cytoxan, T:paclitaxel, Pos:postive, Neg:negative,NA:Not Available
Sample ID	HRD	HRD Score	RCB	PCR	NAC regimen	Tumor stage	Vascular invasion	Lymph nodes status	ER	PR	Her-2	Age of Onset	BMI	Menopause at diagnosis
ZJCC_HRD_001	High	48	0	CR	ddEC*4 - T*4	T2	NO	N0	Neg	Neg	Neg	38	25.7117	NO
ZJCC_HRD_002	Low	3	2	non-CR	EC*4 - T*4	T1	NO	N0	Pos	Pos	Neg	33	23.2422	NO
ZJCC_HRD_003	High	40	0	CR	ddEC*4 - T*4	T1	NO	N1	Neg	Neg	Neg	32	22.3703	NO
ZJCC_HRD_004	High	21	3	non-CR	EC*4 - T*4	T3	NO	N1	Neg	Neg	Neg	36	21.2585	NO
ZJCC_HRD_005	Low	4	2	non-CR	EC*4 - T*4	T2	NO	N0	Pos	Neg	Neg	38	25.8166	NO
ZJCC_HRD_006	Low	2	3	non-CR	EC*4 - T*4	T2	NO	N0	Pos	Pos	Neg	58	25.6312	YES
ZJCC_HRD_007	Low	0	3	non-CR	EC*4 - T*4	T3	NO	N3	Pos	Pos	Neg	65	27.0552	YES
ZJCC_HRD_008	Low	3	3	non-CR	EC*4 - T*4	T2	NO	N3	Pos	Pos	Neg	54	28.125	YES
ZJCC_HRD_009	Low	2	2	non-CR	EC*4 - T*4	T1	NO	N0	Pos	Pos	Neg	34	23.7253	NO
ZJCC_HRD_010	Low	9	3	non-CR	EC*4 - T*4	T2	YES	N1	Pos	Pos	Neg	31	20.9644	NO
ZJCC_HRD_011	High	23	2	non-CR	ddEC*4 - T*4	T2	NO	N0	Pos	Neg	Neg	36	25.7812	NO
ZJCC_HRD_012	Low	9	2	non-CR	EC*4 - T*4	T2	YES	N1	Pos	Pos	Neg	51	21.4844	NO
ZJCC_HRD_013	High	11	3	non-CR	EC*4 - T*4	T2	NO	N0	Pos	Pos	Neg	38	23.6915	NO
ZJCC_HRD_014	High	12	1	non-CR	ddEC*4 - T*4	T1	NO	N1	Neg	Neg	Neg	42	19.0677	NO
ZJCC_HRD_015	Low	8	2	non-CR	EC*4 - T*4	T2	NO	N0	Pos	Neg	Neg	56	22.8928	YES
ZJCC_HRD_016	Low	4	2	non-CR	ddEC*4 - T*4	T4	NO	N2	Neg	Neg	Neg	48	23.6244	NO
ZJCC_HRD_018	Low	6	2	non-CR	ddEC*4 - T*4	NA	YES	N2	Neg	Neg	Neg	47	22.0386	NO
ZJCC_HRD_019	High	13	1	non-CR	EC*4 - T*4	T2	NO	N1	Pos	Pos	Neg	32	22.1003	NO
ZJCC_HRD_020	High	32	3	non-CR	ddEC*4 - T*4	T2	YES	N1	Neg	Neg	Neg	46	25.9695	NO
ZJCC_HRD_022	High	22	0	CR	EC*4 - T*4	T2	NO	N1	Neg	Neg	Neg	31	18.591	NO
ZJCC_HRD_023	High	26	2	non-CR	EC*4 - T*4	T3	YES	N1	Neg	Neg	Neg	39	21.5019	NO
ZJCC_HRD_025	High	18	2	non-CR	EC*4 - T*4	T2	NO	N0	Neg	Neg	Neg	44	22.0604	NO
ZJCC_HRD_026	Low	4	0	CR	EC*4 - T*4	T2	NO	N0	Neg	Neg	Neg	47	23.6244	NO
ZJCC_HRD_028	High	20	0	CR	EC*4 - T*4	T2	NO	N3	Neg	Neg	Neg	46	22.4766	NO
ZJCC_HRD_029	Low	3	0	CR	EC*4 - T*4	T3	NO	N0	Neg	Neg	Neg	30	28.9062	NO
ZJCC_HRD_030	High	11	0	CR	ddEC*4 - T*4	T2	NA	N3	Neg	Neg	Neg	28	21.3578	NO
ZJCC_HRD_032	High	28	1	non-CR	EC*4 - T*4	T2	NO	N1	Neg	Neg	Neg	46	26.4381	NO
ZJCC_HRD_033	High	11	1	non-CR	EC*4 - T*4	T1	NO	N3	Pos	Pos	Neg	34	18.7783	NO
ZJCC_HRD_034	High	13	1	non-CR	ddEC*4 - T*4	T3	NA	N2	Neg	Neg	Neg	50	23.6244	YES
ZJCC_HRD_036	High	12	2	non-CR	EC*4 - T*4	T1	NO	N1	Pos	Pos	Neg	40	22.0604	NO
ZJCC_HRD_037	High	11	2	non-CR	EC*4 - T*4	T2	NO	N3	Pos	Pos	Neg	52	28.9461	YES
ZJCC_HRD_040	High	11	1	non-CR	EC*4 - T*4	T2	NO	N3	Pos	Pos	Neg	40	17.3134	NO
ZJCC_HRD_041	Low	1	3	non-CR	EC*4 - T*4	T2	NO	N3	Neg	Neg	Neg	48	22.4913	NO
ZJCC_HRD_042	Low	8	0	CR	EC*4 - T*4	T2	NO	N0	Neg	Neg	Neg	50	22.2685	NO
ZJCC_HRD_043	Low	9	2	non-CR	EC*4 - T*4	T2	NO	N1	Neg	Neg	Neg	45	22.719	NO
ZJCC_HRD_044	High	12	0	CR	EC*4 - T*4	T2	NO	N0	Neg	Neg	Neg	45	26.2222	NO
ZJCC_HRD_045	Low	9	2	non-CR	EC*4 - T*4	T2	YES	N1	Neg	Pos	Neg	30	16.917	NO
ZJCC_HRD_046	Low	1	1	non-CR	EC*4 - T*4	T1	NO	N1	Pos	Pos	Neg	32	21.9098	NO
ZJCC_HRD_047	High	15	2	non-CR	EC*4 - T*4	T2	YES	N2	Pos	Pos	Neg	37	17.1875	NO
ZJCC_HRD_048	Low	0	2	non-CR	EC*4 - T*4	T2	NO	N1	Pos	Pos	Neg	34	23.6652	NO
ZJCC_HRD_050	High	18	2	non-CR	EC*4 - T*4	T3	NO	N0	Neg	Pos	Neg	35	25	NO
ZJCC_HRD_051	High	15	2	non-CR	ddEC*4 - T*4	NA	NO	N1	Pos	Pos	Neg	32	24.4352	NO
ZJCC_HRD_052	Low	4	2	non-CR	ddEC*4 - T*4	T1	NO	N1	Pos	Pos	Neg	35	21.3593	NO
ZJCC_HRD_053	High	12	3	non-CR	EC*4 - T*4	T2	YES	N3	Pos	Neg	Neg	34	19.563	NO
ZJCC_HRD_054	Low	8	2	non-CR	EC*4 - T*4	T2	NO	N1	Pos	Pos	Neg	40	23.7253	NO
ZJCC_HRD_058	High	22	0	CR	ddEC*4 - T*4	T2	NO	N1	Neg	Neg	Neg	34	18.3143	NO
ZJCC_HRD_059	High	16	3	non-CR	EC*4 - T*4	T3	NO	N1	Neg	Neg	Neg	42	27.3438	NO
ZJCC_HRD_060	High	16	0	CR	EC*4 - T*4	T2	NO	N0	Neg	Neg	Neg	46	27.852	NO
ZJCC_HRD_061	Low	5	2	non-CR	EC*4 - T*4	T2	YES	N1	Pos	Pos	Neg	43	20	NO
ZJCC_HRD_062	High	13	3	non-CR	EC*4 - T*4	T2	YES	N3	Neg	Neg	Neg	53	26.4463	YES
